# Supplementary material for: Investigation of Comorbidity and Risk Factors Analysis During Lumpy Skin Disease Outbreaks in India
Source: Microorganisms. 2025 Feb 20;13(3):472. doi: 10.3390/microorganisms13030472 (PMC11946313; doi:10.3390/microorganisms13030472)
Supplement: Supplementary file 1 [file microorganisms-13-00472-s001.zip]

Archive with 1 entries (1 files):
- microorganisms-3445925-supplementary.pdf
